# Supplementary material for: Robust and Tailored 1D/3D Heterojunction for Efficient and Stable Perovskite Solar Cells
Source: Adv Sci (Weinh). 2026 Mar 10;13(29):e24311. doi: 10.1002/advs.202524311 (PMC13205900; doi:10.1002/advs.202524311)
Supplement: Supplementary file 2 — Supporting File 2: advs74773‐sup‐0002‐Data.zip. [file ADVS-13-e24311-s001.zip › EQE data file.csv]

Control		BZ		TFBZ
Wavelength (nm)	EQE(%)	Wavelength (nm)	EQE(%)	Wavelength (nm)	EQE(%)
300	29.194	300	26.449	300	28.659
305	36.098	305	33.494	305	35.796
310	42.51	310	41.425	310	42.824
315	47.895	315	47.769	315	48.982
320	52.284	320	54.767	320	54.984
325	60.085	325	61.422	325	62.417
330	65.372	330	66.104	330	68.513
335	69.943	335	71.582	335	73.053
340	73.085	340	74.383	340	75.355
345	75.013	345	75.971	345	76.879
350	76.319	350	76.364	350	78.247
355	77.967	355	77.857	355	79.647
360	78.993	360	79.46	360	80.051
365	80.144	365	80.486	365	80.984
370	81.481	370	81.419	370	82.041
375	82.601	375	82.414	375	83.285
380	83.658	380	83.658	380	84.467
385	84.156	385	84.716	385	85.68
390	85.151	390	85.773	390	86.675
395	86.333	395	86.596	395	87.995
400	86.969	400	87.747	400	89.302
405	87.871	405	88.835	405	90.359
410	88.555	410	89.675	410	91.199
415	89.007	415	90.452	415	91.79
420	89.745	420	91.012	420	92.349
425	90.175	425	91.634	425	92.816
430	91.39	430	92.536	430	93.314
435	92.024	435	93.065	435	94.06
440	92.383	440	93.562	440	94.806
445	92.169	445	94.215	445	95.211
450	92.484	450	94.868	450	95.445
455	92.364	455	94.99	455	95.476
460	92.513	460	94.922	460	95.414
465	92.646	465	94.761	465	95.57
470	92.46	470	94.68	470	95.445
475	92.709	475	94.506	475	95.29
480	92.366	480	94.512	480	95.491
485	92.335	485	94.564	485	95.57
490	91.9	490	94.419	490	95.57
495	91.962	495	94.574	495	95.383
500	92.055	500	94.816	500	95.259
505	92.08	505	94.543	505	95.476
510	92.11	510	94.574	510	95.601
515	92.538	515	94.761	515	95.974
520	92.987	520	94.73	520	96.113
525	92.759	525	94.668	525	96.167
530	92.776	530	94.512	530	96.028
535	92.738	535	94.232	535	95.929
540	92.7	540	94.264	540	96.029
545	92.636	545	94.419	545	96.252
550	92.648	550	94.069	550	95.845
555	92.457	555	94.077	555	96.025
560	92.623	560	94.015	560	96.026
565	92.485	565	93.613	565	96.164
570	92.479	570	93.735	570	95.974
575	92.422	575	93.385	575	95.932
580	92.268	580	93.455	580	96.036
585	92.137	585	93.579	585	95.912
590	92.276	590	93.362	590	95.849
595	91.932	595	93.548	595	95.748
600	91.502	600	93.051	600	95.756
605	91.639	605	93.02	605	95.391
610	91.249	610	92.895	610	95.403
615	91.363	615	92.801	615	95.386
620	91.416	620	92.864	620	95.675
625	91.257	625	92.926	625	95.321
630	91.557	630	92.864	630	95.348
635	91.603	635	92.926	635	95.481
640	91.572	640	92.809	640	95.713
645	91.634	645	92.771	645	96.006
650	91.45	650	93.113	650	95.673
655	91.54	655	93.206	655	96.001
660	91.455	660	92.957	660	95.866
665	91.29	665	92.988	665	95.899
670	91.113	670	93.113	670	95.431
675	90.458	675	92.709	675	95.525
680	90.345	680	92.864	680	94.743
685	89.972	685	92.677	685	94.534
690	90.127	690	92.273	690	94.35
695	90.189	695	92.833	695	93.287
700	89.754	700	92.553	700	93.349
705	89.816	705	92.522	705	92.643
710	89.661	710	92.304	710	92.593
715	89.536	715	91.869	715	92.212
720	89.319	720	91.713	720	92.079
725	88.977	725	91.433	725	91.832
730	88.79	730	91.309	730	91.838
735	88.603	735	91.122	735	91.931
740	88.541	740	91.122	740	91.931
745	88.759	745	90.936	745	91.744
750	88.448	750	90.78	750	91.433
755	88.044	755	90.78	755	91.091
760	87.764	760	90.469	760	90.749
765	86.084	765	88.075	765	89.692
770	81.139	770	86.146	770	87.546
775	72.867	775	77.874	775	84.84
780	61.063	780	63.195	780	67.068
785	48.219	785	51.252	785	52.688
790	33.343	790	35.92	790	39.304
795	21.194	795	24.258	795	24.675
800	12.23	800	14.306	800	14.785
805	6.515	805	7.855	805	8.312
810	3.415	810	4.307	810	4.541
815	1.398	815	1.773	815	1.85
820	0.917	820	1.166	820	1.229
825	0.611	825	0.767	825	0.806
830	0.261	830	0.326	830	0.341
835	0.138	835	0.17	835	0.173
840	0.071	840	0.075	840	0.08
845	0.045	845	0.036	845	0.045
850	0.033	850	0.022	850	0.036
855	0.016	855	0.024	855	0.03
860	0.012	860	0.018	860	0.02
865	0.005	865	0.008	865	0.009
870	0.01	870	0.007	870	0.007
875	0.003	875	0.002	875	0.003
880	0.001	880	0.002	880	0.001
885	0.003	885	0.003	885	0.004
890	0.002	890	0.003	890	0.001
895	0.002	895	0.001	895	0.002
900	0.001	900	0.002	900	0.002
