# Supplementary material for: Robust and Tailored 1D/3D Heterojunction for Efficient and Stable Perovskite Solar Cells
Source: Adv Sci (Weinh). 2026 Mar 10;13(29):e24311. doi: 10.1002/advs.202524311 (PMC13205900; doi:10.1002/advs.202524311)
Supplement: Supplementary file 2 — Supporting File 2: advs74773‐sup‐0002‐Data.zip. [file ADVS-13-e24311-s001.zip › J-V measurement data file.csv]

Control				BZ				TFBZ
Voltage (V)	Current density (mA/cm2)	Voltage (V)	Current density (mA/cm2)	Voltage (V)	Current density (mA/cm2)	Voltage (V)	Current density (mA/cm2)	Voltage (V)	Current density (mA/cm2)	Voltage (V)	Current density (mA/cm2)
-0.23	25.5921	1.21	-16.33952	-0.23	26.02985	1.21	-26.91002	-0.23	25.7787	1.21	-22.05745
-0.21	26.11346	1.19	-12.82729	-0.21	26.03107	1.19	-17.72213	-0.21	25.78784	1.19	-5.1064
-0.19	25.92969	1.17	-9.01576	-0.19	26.01695	1.17	-9.52037	-0.19	25.79358	1.17	1.3968
-0.17	25.85085	1.15	-3.37719	-0.17	25.98947	1.15	0.70949	-0.17	25.80734	1.15	7.60481
-0.15	25.80396	1.13	-1.17509	-0.15	25.96594	1.13	5.50591	-0.15	25.79821	1.13	13.28809
-0.13	25.76333	1.11	3.06705	-0.13	26.15711	1.11	11.04878	-0.13	25.78745	1.11	17.33069
-0.11	25.73016	1.09	7.73784	-0.11	25.93949	1.09	15.69	-0.11	25.77371	1.09	20.36079
-0.09	25.72808	1.07	12.22386	-0.09	25.88316	1.07	18.8753	-0.09	25.78092	1.07	22.22319
-0.07	25.69574	1.05	16.82075	-0.07	25.86564	1.05	21.66152	-0.07	25.77302	1.05	23.57565
-0.05	25.68763	1.03	19.93953	-0.05	25.75282	1.03	23.19874	-0.05	25.76058	1.03	24.09299
-0.03	25.27006	1.01	21.97192	-0.03	25.53755	1.01	23.80476	-0.03	25.7655	1.01	24.27036
-0.01	25.17552	0.99	22.65923	-0.01	25.44214	0.99	24.07081	-0.01	25.77018	0.99	24.49207
0.01	25.12925	0.97	23.22091	0.01	25.35463	0.97	24.30731	0.01	25.56104	0.97	24.53641
0.03	25.10935	0.95	23.4574	0.03	25.33042	0.95	24.32948	0.03	25.50106	0.95	24.6251
0.05	25.10243	0.93	23.67912	0.05	25.3158	0.93	24.45512	0.05	25.47312	0.93	24.66205
0.07	25.09828	0.91	23.81954	0.07	25.29975	0.91	24.51424	0.07	25.4549	0.91	24.65466
0.09	25.09632	0.89	23.94518	0.09	25.29398	0.89	24.61032	0.09	25.44125	0.89	24.66944
0.11	25.09401	0.87	23.98952	0.11	25.28869	0.87	24.61586	0.11	25.43035	0.87	24.7689
0.13	25.09278	0.85	24.09299	0.13	25.279	0.85	24.63567	0.13	25.42152	0.85	24.79436
0.15	25.09136	0.83	24.18906	0.15	25.27387	0.83	24.66963	0.15	25.41411	0.83	24.85944
0.17	25.08956	0.81	24.26297	0.17	25.26933	0.81	24.73188	0.17	25.40756	0.81	24.9217
0.19	25.08855	0.79	24.38861	0.19	25.25301	0.79	24.79413	0.19	25.40173	0.79	24.95565
0.21	25.08763	0.77	24.41817	0.21	25.24962	0.77	24.82243	0.21	25.38089	0.77	24.99244
0.23	25.08621	0.75	24.47729	0.23	25.24136	0.75	24.87902	0.23	25.37412	0.75	25.02074
0.25	25.08171	0.73	24.48468	0.25	25.22144	0.73	24.896	0.25	25.36817	0.73	25.0462
0.27	25.07379	0.71	24.59111	0.27	25.21023	0.71	24.92147	0.27	25.36256	0.71	25.09148
0.29	25.06586	0.69	24.63249	0.29	25.19497	0.69	24.94693	0.29	25.35614	0.69	25.06114
0.31	25.06304	0.67	24.64727	0.31	25.19214	0.67	24.94127	0.31	25.34895	0.67	25.0907
0.33	25.05794	0.65	24.74988	0.33	25.17517	0.65	24.97523	0.33	25.34121	0.65	25.11287
0.35	25.05002	0.63	24.77535	0.35	25.16102	0.63	25.00353	0.35	25.33301	0.63	25.14983
0.37	25.04209	0.61	24.8093	0.37	25.16385	0.61	25.04314	0.37	25.3238	0.61	25.15722
0.39	25.03417	0.59	24.82464	0.39	25.15536	0.59	25.06012	0.39	25.31397	0.59	25.18678
0.41	25.03109	0.57	24.84043	0.41	25.13414	0.57	25.06578	0.41	25.30302	0.57	25.17939
0.43	25.02625	0.55	24.85296	0.43	25.12423	0.55	25.09691	0.43	25.29138	0.55	25.19417
0.45	25.0104	0.53	24.86196	0.45	25.11433	0.53	25.11954	0.45	25.27779	0.53	25.21634
0.47	24.99456	0.51	24.86662	0.47	25.10018	0.51	25.13652	0.47	25.26269	0.51	25.23112
0.49	24.98663	0.49	24.87194	0.49	25.09311	0.49	25.15067	0.49	25.24726	0.49	25.23851
0.51	24.97871	0.47	24.87636	0.51	25.0832	0.47	25.15813	0.51	25.23136	0.47	25.2459
0.53	24.97079	0.45	24.87926	0.53	25.0733	0.45	25.16765	0.53	25.21519	0.45	25.25329
0.55	24.96286	0.43	24.88375	0.55	25.06905	0.43	25.17145	0.55	25.198	0.43	25.26068
0.57	24.95494	0.41	24.88624	0.57	25.05774	0.41	25.17331	0.57	25.18372	0.41	25.36078
0.59	24.93909	0.39	24.89073	0.59	25.04783	0.39	25.17545	0.59	25.16792	0.39	25.36129
0.61	24.89948	0.37	24.8927	0.61	25.03651	0.37	25.17877	0.61	25.15114	0.37	25.36332
0.63	24.87571	0.35	24.89702	0.63	25.01529	0.35	25.18297	0.63	25.13288	0.35	25.36416
0.65	24.85986	0.33	24.89985	0.65	24.99973	0.33	25.19311	0.65	25.11467	0.33	25.36536
0.67	24.82025	0.31	24.90125	0.67	25.00171	0.31	25.19594	0.67	25.09525	0.31	25.36581
0.69	24.78063	0.29	24.90389	0.69	24.97681	0.29	25.20309	0.69	25.07623	0.29	25.36612
0.71	24.77271	0.27	24.90476	0.71	24.94964	0.27	25.21424	0.71	25.05641	0.27	25.36895
0.73	24.72517	0.25	24.90834	0.73	24.91342	0.25	25.21273	0.73	25.03456	0.25	25.37108
0.75	24.68556	0.23	24.92966	0.75	24.8772	0.23	25.21575	0.75	25.01555	0.23	25.37393
0.77	24.65387	0.21	24.93315	0.77	24.86362	0.21	25.21707	0.77	24.99693	0.21	25.37629
0.79	24.56671	0.19	24.93596	0.79	24.80929	0.19	25.22556	0.79	24.97509	0.19	25.37859
0.81	24.54294	0.17	24.94015	0.81	24.77596	0.17	25.22858	0.81	24.95122	0.17	25.38101
0.83	24.47164	0.15	24.94215	0.83	24.71654	0.15	25.23667	0.83	24.92452	0.15	25.38674
0.85	24.39241	0.13	24.94921	0.85	24.67409	0.13	25.23911	0.85	24.90548	0.13	25.38859
0.87	24.38418	0.11	24.95139	0.87	24.68258	0.11	25.24137	0.87	24.88924	0.11	25.39425
0.89	24.35022	0.09	24.95362	0.89	24.61467	0.09	25.2425	0.89	24.87156	0.09	25.40557
0.91	24.29929	0.07	24.96012	0.91	24.63639	0.07	25.24539	0.91	24.8485	0.07	25.41289
0.93	24.2275	0.05	24.96776	0.93	24.57414	0.05	25.24839	0.93	24.82019	0.05	25.41386
0.95	24.12564	0.03	24.97908	0.95	24.49066	0.03	25.25254	0.95	24.79155	0.03	25.42238
0.97	24.04075	0.01	24.98221	0.97	24.48076	0.01	25.26386	0.97	24.75988	0.01	25.42555
0.99	23.75212	-0.01	24.98474	0.99	24.41072	-0.01	25.57114	0.99	24.73345	-0.01	25.65883
1.01	23.56902	-0.03	24.9621	1.01	24.27066	-0.03	25.68581	1.01	24.6661	-0.03	25.6732
1.03	23.00226	-0.05	25.01021	1.03	24.06834	-0.05	25.78995	1.03	24.58192	-0.05	25.65192
1.05	21.85059	-0.07	25.07812	1.05	23.29796	-0.07	25.69505	1.05	24.27066	-0.07	25.66125
1.07	19.87408	-0.09	25.10076	1.07	21.99844	-0.09	25.88806	1.07	23.64035	-0.09	25.67792
1.09	16.54358	-0.11	25.10076	1.09	19.57838	-0.11	25.68104	1.09	22.24745	-0.11	25.67679
1.11	11.47779	-0.13	25.29227	1.11	16.24788	-0.13	25.67092	1.11	19.79626	-0.13	25.69824
1.13	5.44709	-0.15	25.26963	1.13	12.15478	-0.15	25.70001	1.13	16.5358	-0.15	25.69242
1.15	-0.19454	-0.17	25.36963	1.15	7.05008	-0.17	25.92138	1.15	11.01868	-0.17	25.70074
1.17	-3.22015	-0.19	25.45831	1.17	0.17898	-0.19	25.72959	1.17	4.46661	-0.19	25.68376
1.19	-9.32654	-0.21	25.54699	1.19	-16.71194	-0.21	25.83802	1.19	-6.56763	-0.21	25.68454
1.21	-15.04669	-0.23	25.57246	1.21	-25.37068	-0.23	25.84118	1.21	-15.70085	-0.23	25.69074
